# Supplementary material for: Effect of Additional Aluminum Filtration on the Image Quality in Cone Beam Computed Tomographic Studies of Equine Distal Limbs Using Visual Grading Characteristics Analysis: A Pilot Study
Source: Vet Sci. 2025 Nov 2;12(11):1051. doi: 10.3390/vetsci12111051 (PMC12656789; doi:10.3390/vetsci12111051)
Supplement: Supplementary file 1 [file vetsci-12-01051-s001.zip]

Archive with 1 entries (1 files):
- vetsci-3849452-supplementary.pdf
